# Supplementary material for: Peripheral lncRNA NEAT-1, miR374b-5p, and IL6 panel to guide in COVID-19 patients’ diagnosis and prognosis
Source: PLoS One. 2024 Dec 27;19(12):e0313042. doi: 10.1371/journal.pone.0313042 (PMC11676515; doi:10.1371/journal.pone.0313042)
Supplement: S1 Text — (XLSX) [file pone.0313042.s001.xlsx]

## Sheet: Covid clinical data
no	age	sex	SBP	DBP	inotopes	ON oxygen	GCS	duration of admission	ICU admision	DM	hypertension	coronary disease	CKD	temp	Respiratory rate	HR	PH	PCO2	po2	HCO3	s. Na	S. K	O2 on RA	O2 on oxygen	ventillation	RBS	RBCs	Hg (g/dl)	Hematocrit (%)	MCV (fl)	MCH (pg)	MCHC (g/dl)	RDW (%)	Platelet Count	mean plat. Volume	Total WBCs	neutrophil	lymphocyte	monocyte	basophil	esinophil	INR	PT	D-dimer	CRP+>6	ALT	AST	Albumin	Bilirubin
1	67	female	120	70	yes	yes	15	2 days	yes	no	no			37	24	73	7.38	43.3	23.2	22.8	134	3.5	87	93	PEEP	131.5	4.99	14.4	43	86.2	28.9	33.5	13.6	324	9.3	15.37	13.99	0.67	0.7	0.01	0	1	13.5			47	52	3.9	0.9
2	68	female	150	80	yes	yes	15	3 Days	Yes	yes	yes			37	40	90	7.46	23.7	63.2	19.1	134	2.1	80	93	PEEP	316.7	4.04	11.9	34.4	85.1	29.5	34.6	12.8	245	10.6	4.56	3.79	0.48	0.28	0.01	0					49	31	3.5	0.8
3	56	male	125	73	yes	yes	15	5 Days	NO	yes	no			37	28	80	7.4	36.9	30.3	22.3	141	3.3	76	97	PEEP	334	4.68	13.5	41.5	88.6	28.8	32.5	13.6	106	8.1	1.7	0.014	0.2	0.12	0	0	1.02	13.6		24	155	204	3.1	0.57
4	46	male	170	100	yes	yes	15	3 days	no	no	yes			37	24	80	7.45	33.7	33.4	23.9	117	4.1	85	97	PEEP	190	5.29	14.4	43.5	82.2	27.2	33.1	13.2	225	11.5	17	14.05	1.67	1.27	0.01	0	1	13.8		96	33	21	3.4
5	63	female	160	80	yes	yes	15	3 days	no	yes	yes			36.2	25	92	7.38	37.7	33.9	22	143	3.7	91	97	PEEP	281	3.77	10.3	32.7	86.7	27.3	31.5	13.8	268	8.4	2.2	1.7	0.4				1.22	16.1			18	26	2.9
6	70	female	100	60	yes	yes	15	5 days	no	yes	no			37	26	61	7.46	33.8	136	25.5	133	2.8	79	100	PEEP	285	3.85	9.6	29.4	76.4	24.9	32.7	16.5	85		1.78	1.08	0.51	0.14	0.01	0.04	1	13.4			30	83	3
7	50	female	110	70	no	yes	15	6 days	no	yes	no			37	24	103	7.4	33.8	81.1	21.8	139	3.6	87	95		343	4.09	11.7	35.1	85.8	28.6	33.3	13.5	258	9.5	7		1.5							12	15	16	3.2
9		female	120	80	yes	yes	15	3 Days	no	no	no			39	21	90	7.46	30.4	62.8	21.1	137.7	3.24	95	99	PEEP	100	4.89	14.8	44.1	90.1	30.3	33.6	14	93	9.8	8.6		2				1.04	13.9			22	23	3.2
10	69	female	100	70		yes	15	5 days	no	yes	no			37.5		82	7.53	28.3	38.1	24.9	125	3.8	93	95	mask	403	2.79	6.9	20.2	72.4	24.7	34.2	14.9	288	11.4	20.5	17.43	2.5	0.55	0.01	0.01					21	26	2.4	0.5
12	48	male	120	80		yes	15	4 days	no place	yes	no			37	40	79	7.41	43.9	27.8	26.1	136	3.1	71	99	mask, resevoir	270	4.5	13.6	41.7	91.1	29.7	32.6	14	241		10.9	8.8	1				2.21	34.7		96	364	129	3
13	49	male	120	80		yes	15	8 days	yes	yes	no			37.5	32	107	7.4	40.9	54.9	26.6	135	3.6	87	93	mask reservoir	217	5.46	15.2	44.5	81.5	27.8	34.2	13.7	223	9.3	5.9	4.6	1.08	0.19	0.01	0				12	98	37	3.9	1.3
14	65	male	120	90		yes	15	18 days	no	yes	no			37	24	85	7.27	20.6	76.6	9.2	142.2	5.17	94	97		304	3.05	8.5	26.9	88.1	27.9	31.6	13	215	9.1	6.7	5.2	0.8				1..06	14.1	<0.2	48	17	27	3.1	0.5
15	65	female	110	70		yes	15	4 days	no	no	no			37	32	70	7.406	38	38	23.3	140.4	3.83	89	98	reservoir mask	177	4.61	10.7	34.6	75.1	23.2	30.9	15.1	264	8.9	2.2	1.5	0.5
16	66	male	140	90		yes	15	6 days	no	yes	no			39.1	33	92	7.39	40	34.2	23.6	140	3.4	92	99	nasal canula	391	4.89	12.7	40.4	82.7	26	31.4	13.8	262	8.4	8.5	7	1				1.4	19.7			36	43	3.2
17	49	male	120	60		yes	15	2 days	no	yes	no			38.3	28		7.24	74.6	41.2	31.3	143.5	4.42	97		nepulizer	251.6	4.89	14.3	43.4	88.8	29.2	32.9	13.1	197	10.8	6.63	5.38	0.85	0.34	0.01	0.05	1.52	21.8		6	21	20	3.7	0.6
18	80	female	110	80		yes	15	11 days	no	yes	no			37	38	73	7.47	39	44.5	28.3	140	3.6	85	95	reservoir mask	207	4.64	13.7	41.5	89.4	29.5			151		5	3.2	1.5				1.1	14.6	positive	48	17	25	2.8
19	63	female	180	100		yes	15	6 days	no	yes	yes			37.5	44	70	7.46	33.9	56.7	25.3	135	5	83	91	reservoir mask	498	4.12	10.7	34.3	83.2	26	31.2	13.1	253	8.8	5.8	4.9	0.6								15	32	2.7
20	74	male	115	70		yes	8	8 days	yes	yes	no			37.9	27	146	7.25	42.2	45.7	17.1	144	3.9		88	mech. Vent, CPAP. Mask,reservoir	360	4.73	13	39.9	84.3	27.5	32.6	13.5	196	8.8	4.7	3.9	0.6				1	11.6	Negative	24	46	134	2.6	0.5
21	58	male	120	60		yes	15	8 days	yes	no	no			37	26	92	7.29	35.7	22.7	16.3	129	4.1	65	86	Mask reservoir, CPAP, Mech. Vent	100	5.1	15.2	44.6	87.5	29.8	34.1	12.9	141	7.9	7.5		0.7				2.51	40.5			102	29	2.6
23	57	male	60	50		yes	14	18 days	yes	yes	yes		CKD on HD	36	15	90	6.97	36.9	54.6	8.2	151	2.4		99	mech vent., nasal cannula	100	2.7	6.8	22.2	81	25	30	21.4	51		6.1	0.041	1.5				1.97	30.1	0.9 Positive	48	348	366	2.4
24	81	male	130	70		yes	15	12 days	yes	yes	no			37.2	23	55	6.95	66.3	50.5	10.5	160	4.7	80	94	mask, CPAP. Mech. Vent	215	6.14	13.9	43	71	22.6	31.8	16	74		26.8	24.6	1.2				1.4		188 positive	48	235	352	1.8	1.59
25	64	male	150	90		yes	15	9 days	yes	yes	yes			37.2	32	120	7.55	29.8	66.5	28.3	154	4.4	76	91	Mask reservoir, CPAP, Mech. Vent	232	4.26	11.1	34.6	81.2	26	32	13.1	253		24.7	22.4	1.3							96	58	50	3.1	1.1
26		female	170	100		yes	15	15 days	yes	yes	yes			37	56	86	7.22	40.3	82.1	16.2	160	3.2	60	85	Mask reservoir, CPAP, Mech. Vent	325	5	11.5	36.7	73.3	23		21.8	225		2.5	2	0.5				1.26	16	Negative	24	36	35	1.7
27	75	male	150	80		yes	15	8 days	yes	yes	yes	yes			26	80	7.37	37.1	60.3	21.6	137	2.6	87	96	mask reserv, nasal cannula	390	4.56	12.9	37	81.1	28.3	34.9	13	328	9.9	10.26	9.32	0.6	0.29	0.01	0.04	1.93	29.3	0.69	96	114	73	2.5
28	78	male	175	75		yes	10	10 days	yes	yes	yes			37.5	34	82	7.4	48.2	44.7	29.5	157	3.6		94	Mask reservoir, CPAP, Mech. Vent	420	4.8	13.8	42	88	28	32	13	264		15	13.5	0.8				1.33	17.4		12	32	32	2.6
29	65	female	150	100		yes	sedated	4 days	yes	yes	yes			37	18	109	7.41	35.6	42	23.1	139	3.9		95	Mask reservoir, CPAP, Mech. Vent	298	3.31	8.5	27	81.7	25.7	31.5	14.5	272	9.5	4.7	3.7	0.8				1.78	26.4			13.4	16.1	2.2	0.44
30	48	male	140	90		yes	15	5 Days	yes	no	no			37.3	40	100	7.24	61.8	70.7	23	146	4.1	78	92	mask reservoir, mech. Ventillation	112	3.76	10.5	33.8	89.9	27.9	31.1	16.2	153	9.6	7.5	5.9	1				1.66	24.3			19	25	3.2
31	60	male	130	90		yes		8 days	no	yes	no			38	25	98	7.3	37	110	22.9	114	4.6	89	99	simple mask	410	4.73	13.5	40.7	86.1	28.5	33.2	15.1	363	8.3	14.4		1.7				1	13	negative	48	55	75	2.9
32	42	male	180	90		yes	8	13 days	yes	yes	yes		CKD on HD	38	19	122	7.19	49.8	63.5	17.3	141	4.5		95	nasal can, mask reservoir, mech. Vent.	243	2.74	6.9	22.2	81.2	25.2	31.1	16.4	170	8.7	8.3		0.4				1.16	15.4	positive, 0.4	65	13	14	3.3	0.5
33	46	female	117	78		yes	sedated	17 days	yes	yes	yes			39.4	40	132	7.15	67.4	51.7	19.4	152	7.2		80	mask reserrvoir, CPAP, Mech. Vent	484	3.2	8	26	81	24	30	15.8	190		6.3	5.4	0.6				2.2	34.6	>0.8 positive	24	80	171	2.4	0.5
34		male	110	70		yes	15	10 days	yes	yes	no		CKD on HD	36.7	21	80	7.3	27	65	17.2	141	5	91	97	Simle mask , with reservoir	331	4.69	14.6	43.4	92.6	31.1	33.6	12.5	211	7.9	6.7		0.9							48	60	53	3.1
35	43	male	160	80		yes	15	14 days	no	yes	yes			37	22	85	7.42	34.5					94	98	simple, mask wih reservoir	325	4.56	13.5	39.9	87.5	29.6	33.8	12.9	269	8.7	16.1		0.9				1.17	15.5	negative	negative	24	29	3.5	0.4
36	74	female	170	115		yes	15	19 days	yes	yes	yes			37	28	77	7.4	36	32	25	142	3.6		98	CPAP, Mask reservoir	253	4	10.7	34	85	26	31		261		10.8	8.8	1.4				1.03	13.5	negative	24	17	65	2.5
37	72	female	150	90		yes	15	6 days	no	yes	yes			36		100	7.44	25.6	37	19.1	139	3	86	95	mask	371	4.26	9.8	30.6	71.8	23	32	14.6	395	9.1	12.12	11.04	0.95	0.12	0.01	0	1.15	15.2	negative<0.2	48	21	14	3.1	0.4
38	56	male	110	60		yes	15	8 days	yes	yes	no			37.5	23	129	7.296	23.9	33.7	11.4	137	3.7		92	PEEP, CPAP, Mech. Vent.	873	4.25	12.4	37.7	88.6	29.2	32.9	13.9	317	7.7	18.7		1				1.24	17	0.2	96	34	164	2.8
39	69	male	131	88		yes	5	11 days	yes	no	yes	yes		36.5	30	142	7.39	37.3	63.3	23.3	141	3.5		85	Mask reservoir, CPAP, Mech. Vent	190	3.83	11.3	34.3	89.6	29.5	32.9	12.4	94	11.8	10.25	9.26	0.46	0.51	0.02	0	1.84	18.9	negative	48	55	99	2.9	0.5
40	69	female	198	87		yes	13	17 days	yes	yes	yes	yes		37.2	25	77	7.41	41.3	54.9	25.3	137	3.4		89	Mask reservoir, CPAP, Mech. Vent	462	4.76	12.2	37.4	78.5	25.6			164		10.8	9.7	0.7				1.21	16.4	positive 0.4	84	28	23	2.5
41	67	female	150	100		yes	sedated	6 days	yes	yes	yes			37.4	33	150	6.8	42	56	7	153	5.9		85	non invasive, mech. Ventillation	438	4.6	7.7	26	56	16	29		218		11.4	10	1.1				3.2	56	0.2	48	28	32	2.3
42	59	female	160	100		yes	5	12 days	yes	yes	yes			37.5	26	87	7.26	78.2	36.5	27.3	145	5.3		84	non invasive, mech. Ventillation	578	5.06	13.3	39.6	78.2	26.3	33.6	13.7	132	9.4	3.5		0.5				1.41	19.8	0.3	48	25		3.5	0.25
43	70	male	170	90		yes	15	24 days	yes	yes	yes			37	28	57	7.075	46.5	85	12	141	5	84	97	mask reservoir, CPAP.	798.4	4.41	13.8	41.3	93.6	31.3	33.4	13.1	183	9.2	9.4		0.6				1	13		48	66		3.6	0.4
44	32	male	140	90		yes	15	7days	yes	yes	no			37	29	86	7.32	61.7	38.6	26.5	137	5		95	mask	250	5.55	14.4	46	82.8	25.9	31.3		279		18	16.2	1.2				1	13	positive		33	28	3.1
45	57	male	100	70		yes	15	8 days	yes	yes	no			37.5	28	100	7.2	55	90	19	141	5.2		98	mask reservoir, mech. Ventillation	393.9	4.43	13.9	39.7	89.6	31.4	35	14.5	45	9.4	1.9	1.3	0.5				1.39	19.5		96	506	654	2.2
46	60	male	130	80		yes	15	7 days	no	yes	no			38	26	87	7.4	36	111	27	141	3.7		92	mask reservoir, NC	342	4.8	12.9	39	81	26	33		335		9.3	7.3	1.4				1	13	negative	24	578	260	3.1	0.6
47	55	female	180	110		yes	15	7 days	yes	yes	yes			38	36	135	7.096	28.3	64.8	9.6	126	8.7	80	99	mask reservoir	144	3.76	11.5	33.6	89.4	30.6	34.2		214	7.6	6.9	4.9	1.6				2.1	27	0.14(up to 0.5)	24	91	124	3.2
48	59	male	130	80		yes	15	9 days	yes	no	no			36.5		74	7.47	36.3	84.7		136	3.3	93	98	simple m, mask reservoir	176	3.92	12.1	36.1	92	30.9	33.5	12.6	187	8.5	6		0.8				1.5	20.5	negative	24	67	80	2.8
49	66	male	100	50		Yes	15	13 days	yes	no	no			36.5	22	50	7.4	30	39	21	136	3.2	88	94	simple mask, reservoir	144	4.57	12.3	38.2	83.6	26.9	32.2		153		3.3	2.6	0.6				1.01	13.2	negative <0.2	96		32	3.2	1.28
50	61	male	160	85		yes		25 days	yes	yes	yes			37	24	76	7.3	41	39	24	139	3.2		94	mask reservoir, CPAP	266	4.8	14.7	43.7	91	30.6	33.6	13	266	7.9	9.7		0.7				1.3	18.4		96	90		3.5	0.59
51	64	female	150	100		yes	15	8 days	no	yes	yes			37.2	22	86	7.4	32	70	23	139	3.4	90	95	nasal mask	533	4.51	12.1	35.9	79.6	26.8	33.7	13	240	10.4	6.53	5.47	0.85	0.2	0.01	0	1	11.6		12	23	30	3	0.5
[truncated: 23 more columns]

## Sheet: control
Sociodemographic characteristics				Risk factors for vitamin D																		Laboratory investigations
No.	Age	Sex	Education	Occupation	Working pattern	Daily exposure to sunlight	Housing condition	Smoking	No. of pregnancies	Daily servings of milk	Foods fortified with vitamin D						Skin pigmentation	Dress style	Weight	Height	BP	vitamin D (ng/ml)	Intact PTH (pg/ml)	Total calcium	Total protein	Corrected calcium	Phosphorus (mg/dl)	ALP	Creatinine	Urea	AST(U/ml)	ALT(U/ml)	ESR	Hb	WBC	Platelets	IL-6 pg/ml)
											Orange juice	Cereals	Yoghurt	Cheese	Egg yolks	Fatty fish
1	46	2	6	1	1	0	1	0	1	3	0	1	1	1	1	1	1	1	89	165	0.28	13.7	57.2	8.85714	5.84		3.71171	110	0.8	16	8.6	14.8	25	12.4	8.1	311	2.1
2	70	1	3	0	0	0	1	0	x	0	0	1	1	1	0	0	0	x	165	72	0.28	17.7	21	8.89286	6.472		3.07376	122	1	19	17.2	25.5	30	12.9	5.2	211	2.5
3	55	2	1	0	0	0	0	0	1	0	1	1	1	1	1	0	1	1	54	160	0.28	13.3	63.2	8.21429	5.944		3.50293	126	0.6	22	6.6	13	24	13.7	6.4	194	1.9
4	61	2	6	0	0	0	1	0	1	0	0	1	0	1	0	0	1	0	62	154	0.28	22.8	23.6	9.03571	5.432		3.74651	94	0.7	19	11.2	10.1	22	11.3	5	216	2.4
5	64	1	2	0	0	0	1	1	x	0	1	1	0	1	1	0	1	x	68	178	0.28	23.4	35.2	7.96429	5.36		3.28255	88	1.2	23	10.5	18.4	50	12.7	8.8	342	3
6	45	2	5	0	0	0	1	0	1	1	0	1	0	1	1	0	1	1	50	152	0.28	31.3	34.9	7.85714	6.072		3.57252	117	0.8	33	17.1	25	10	9.4	4.8	195	1.8
7	50	2	3	1	1	0	0	0	1	0	1	1	1	1	1	1	1	1	74	159	0.28	42.3	70.6	8.10714	6.264		3.25935	135	0.9	30	19.8	29.2	12	12.6	6.8	181	3.1
8	80	1	1	0	0	1	1	2	x	0	1	1	0	1	1	0	1	x	85	168	0.28	30.3	54.8	8.75	6.48		3.56092	104	1.1	22	6	13.6	22	14.6	6.5	229	2.2
9	52	2	1	0	0	0	0	0	1	0	0	1	1	1	0	0	0	1	58	155	0.28	40.4	91.4	8.64286	6.608		4.48885	93	0.8	19	10.5	14.8	50	12.9	4.3	209	3.4
10	50	2	1	0	0	0	1	0	1	0	0	1	0	1	1	0	1	1	100	160	0.28	51.4	27.4	9.39286	6.424		3.74651	126	0.7	26	20.8	30.3	20	13.7	4	163	1.4
11	60	2	5	1	1	0	1	0	1	3	1	1	1	1	1	0	1	1	93	162	0.28	22.4	57.9	8.85714	6.624		3.59572	83	1.1	25	23.9	32.3	70	12.2	4.2	289	3.3
12	50	1	5	1	1	0	0	1	x	0	1	1	1	1	1	1	1	x	100	172	0.28	31.2	27.4	9.25	6.32		3.8741	55	1	30	14.8	24.2	5	15.5	7	252	2.7
13	68	1	1	0	0	0	0	1	x	1	1	1	1	0	1	0	0	x	59	165	0.28	24.5	39.9	9.28571	7.24		3.76971	75	0.9	22	11	21	6	12.9	4.3	155	2
14	45	2	1	1	1	1	1	0	1	0	0	0	1	1	1	0	1	1	87	162	0.28	27.7	6.3	9.07143	6.368		4.08288	101	1	26	7.8	24	13	12.6	6.8	209	1.4
15	50	2	1	0	0	0	0	0	1	0	0	1	0	0	0	0	1	1	75	165	0.28	30.7	25.3	9.96429	6.376		3.47973	105	1	27	21.7	16.7	70	14.6	6.5	163	1.8
16	63	2	6	1	1	0	1	0	0	4	0	0	0	1	1	1	0	1	75	163	0.28	9.5	234	11.0357	5.96		3.9089	93	0.7	23	15.8	13.3	9	12.9	4.3	181	2.8
17	58	2	6	1	1	0	0	0	0	1	1	1	1	1	1	1	0	1	97	150	0.28	29.9	18.7	9.03571	5.872		3.8277	83	1.1	19	17.9	19.1	41	13.7	4	229	1.6
18	43	2	6	1	1	0	0	0	0	0	1	0	0	1	0	0	1	1	70	167	0.28	32.2	36.4	0	6.712		4.28007	66	1	18	35.6	30.6	11	12.6	6.8	209	2.4
19	59	1	2	0	0	1	0	1	x	0	1	1	0	1	1	1	0	x	65	165	0.28	30.3	21.3	8.42857	5.768		5.1384	111	1.5	24	23.3	22.3	10	14.6	6.5	163	3.4
20	52	2	6	1	1	0	0	0	1	1	0	0	1	1	1	1	1	1	66	160	0.28	22.4	57.8	8.64286	5.544		6.30991	128	0.7	22	13.3	17.2	22	13.5	3.4	163	2.7
		1=male
		2=female

## Sheet: control 2
number	sex	Age	AlT	AST	creatinine	Hb	Platelets	WBC	IL-6 pg/ml)
1	female
2	female	53	28	26	0.65	11.9	315	4.1	1.9
3	male	50	37	32	0.92	13.8	210	4.2	3.5
4	male	54	32	28	0.82	13.2	190	6.5	2
5	male	50	19	16	0.64	13.9	160	5	2.7
6	male	56	30	26	0.98	12.1	242	7.8	2.8
7	male	56	29	19	0.74	12.5	295	5.6	2.4
8	male	50	25	20	0.84	15.3	180	5.8	2.4
9	female	57	33	27	0.76	12.2	229	7.5	3.3
10	male	55	28	23	0.63	15.5	309	4.3	2.4
11	male	53	42	36	0.82	14.5	163	4	2.4
12	male	63	35	27	0.95	13.8	298	4.7	2.3
13	female	57	33	27	0.76	12.2	225	7	2.6
14	female	51	34	30	0.68	12	155	5.3	2.3
15	male	65	40	30	0.92	14.5	209	6.6	1.5
16	male	54	29	26	1.04	14.2	163	7.5	2.2
17	male	55	18	16	0.9	15.1	186	8.3	2.8
18	male	55	25	20	0.64	14.6	224	5	1.6
19	male	51	42	37	0.92	14.2	209	5.8	2.4
20	male	55	35	28	0.86	13.8	163	5.5	3.4
21	female	56	23	18	0.68	12.4	165	3.4	2.1
22	male
23	male
